# Supplementary material for: The Interpersonal Dimension of Pandemic Fear and the Dual-Factor Model of Mental Health: The Role of Coping Strategies
Source: Healthcare (Basel). 2022 Jan 27;10(2):247. doi: 10.3390/healthcare10020247 (PMC8871641; doi:10.3390/healthcare10020247)
Supplement: Supplementary file 1 [file healthcare-10-00247-s001.zip]

Archive with 1 entries (1 files):
- healthcare-1555381-supplementary.pdf
